# Supplementary material for: Germination rates of four Chilean forest trees seeds: Quillaja saponaria, Prosopis chilensis, Vachellia caven, and Caesalpinia spinosa
Source: F1000Res. 2018 Sep 10;7:1446. [Version 1] doi: 10.12688/f1000research.16091.1 (PMC6259492; doi:10.12688/f1000research.16091.1)
Supplement: Raw number of germinated seeds for each species, each repeat plate and each time point — Also included are cumulative number of germinated seeds, percentages of germinated seeds and calculation of the TG50 for each species. [file f1000research-7-17571-s0000.tgz]

Archive with 1 entries (1 files):
- f99d19ba-2547-4aa9-81e0-35e1a014842c__Germination_data.xlsx
