# Supplementary material for: Germination rates of four Chilean forest trees seeds: Quillaja saponaria, Prosopis chilensis, Vachellia caven, and Caesalpinia spinosa
Source: F1000Res. 2018 Sep 10;7:1446. [Version 1] doi: 10.12688/f1000research.16091.1 (PMC6259492; doi:10.12688/f1000research.16091.1)
Supplement: Raw number of germinated seeds for each species, each repeat plate and each time point — Also included are cumulative number of germinated seeds, percentages of germinated seeds and calculation of the TG50 for each species. [file f1000research-7-17571-s0000.tgz › f99d19ba-2547-4aa9-81e0-35e1a014842c__Germination_data.xlsx]

## Sheet: Hoja1
	Day	0	2	5	6	7	8	9	13	15	19	20	22
	C. spinosa #1	0	0	8	4	2	4	0	7	0	2	0	0
	C. spinosa #2	0	0	17	3	4	3	2	3	0	0	0	0
	C. spinosa #3	0	0	6	3	13	1	1	1	0	4	0	1
	V. caven #1	0	9	24	0	0	1	0	0	0	2	0	0
	V. caven #2	0	9	30	4	1	0	0	1	0	1	0	0
	V. caven #3	0	16	24	1	0	0	1	0	1	0	0	0
		0	2	5	6	8	9	13	15	19
	P. chilensis #1	0	60	4	1	1	1	3	1	1
	P. chilensis #2	0	60	3	2	0	0	0	1	1
	P. chilensis #3	0	47	3	0	1	1	1	1	1
	Q. saponaria #1	0	0	43	5	7	1	5	0	0
	Q. saponaria #2	0	0	71	2	10	4	2	0	1
	Q. saponaria #3	0	0	44	5	5	1	1	0	0
Initial seeds	Day	0	2	5	6	7	8	9	13	15	19	20	22
57	C. spinosa #1	0	0	8	12	14	18	18	25	25	27	27	27
60	C. spinosa #2	0	0	17	20	24	27	29	32	32	32	32	32
67	C. spinosa #3	0	0	6	9	22	23	24	25	25	29	29	30
47	V. caven #1	0	9	33	33	33	34	34	34	34	36	36	36
61	V. caven #2	0	9	39	43	44	44	44	45	45	46	46	46
61	V. caven #3	0	16	40	41	41	41	42	42	43	43	43	43
	Day	0	2	5	6	8	9	13	15	19
103	P. chilensis #1	0	60	64	65	66	67	70	71	72
96	P. chilensis #2	0	60	63	65	65	65	65	66	67
88	P. chilensis #3	0	47	50	50	51	52	53	54	55
85	Q. saponaria #1	0	0	43	48	55	56	61	61	61
118	Q. saponaria #2	0	0	71	73	83	87	89	89	90
97	Q. saponaria #3	0	0	44	49	54	55	56	56	56
	Day		0	2	5	6	7	8	9	13	15	19	20	22		0	2	5	7	13	19	22
	C. spinosa #1	57	0	0	0.140351	0.210526	0.245614	0.315789	0.315789	0.438596	0.438596	0.473684	0.473684	0.473684	57	0	0	0.140351	0.245614	0.438596	0.473684	0.473684
	C. spinosa #2	60	0	0	0.283333	0.333333	0.4	0.45	0.483333	0.533333	0.533333	0.533333	0.533333	0.533333	60	0	0	0.283333	0.4	0.533333	0.533333	0.533333
	C. spinosa #3	67	0	0	0.0895522	0.134328	0.328358	0.343284	0.358209	0.373134	0.373134	0.432836	0.432836	0.447761	67	0	0	0.0895522	0.328358	0.373134	0.432836	0.447761
	Mean	61.3333	0	0	0.171079	0.226063	0.324657	0.369691	0.385777	0.448355	0.448355	0.479951	0.479951	0.484926	61.3333	0	0	0.171079	0.324657	0.448355	0.479951	0.484926
	Standard Error	2.96273	0	0	0.0580113	0.0579706	0.0446058	0.0409314	0.0502916	0.0465021	0.0465021	0.0291799	0.0291799	0.025334	2.96273	0	0	0.0580113	0.0446058	0.0465021	0.0291799	0.025334
	V. caven #1	47	0	0.191489	0.702128	0.702128	0.702128	0.723404	0.723404	0.723404	0.723404	0.765957	0.765957	0.765957	47	0	0.191489	0.702128	0.702128	0.723404	0.765957	0.765957
	V. caven #2	61	0	0.147541	0.639344	0.704918	0.721311	0.721311	0.721311	0.737705	0.737705	0.754098	0.754098	0.754098	61	0	0.147541	0.639344	0.721311	0.737705	0.754098	0.754098
	V. caven #3	61	0	0.262295	0.655738	0.672131	0.672131	0.672131	0.688525	0.688525	0.704918	0.704918	0.704918	0.704918	61	0	0.262295	0.655738	0.672131	0.688525	0.704918	0.704918
	Mean	56.3333	0	0.200442	0.665737	0.693059	0.698523	0.705616	0.71108	0.716545	0.722009	0.741658	0.741658	0.741658	56.3333	0	0.200442	0.665737	0.698523	0.716545	0.741658	0.741658
	Standard Error	4.66667	0	0.0334277	0.0188009	0.0104949	0.0143111	0.0167531	0.0112939	0.0146056	0.00949043	0.0186862	0.0186862	0.0186862	4.66667	0	0.0334277	0.0188009	0.0143111	0.0146056	0.0186862	0.0186862
	Day		0	2	5	6	8	9	13	15	19
	P. chilensis #1	103	0	0.582524	0.621359	0.631068	0.640777	0.650485	0.679612	0.68932	0.699029
	P. chilensis #2	96	0	0.625	0.65625	0.677083	0.677083	0.677083	0.677083	0.6875	0.697917
	P. chilensis #3	88	0	0.534091	0.568182	0.568182	0.579545	0.590909	0.602273	0.613636	0.625
	Mean	95.6667	0	0.580538	0.615264	0.625444	0.632468	0.639493	0.652989	0.663486	0.673982
	Standard Error	4.33333	0	0.026262	0.0256051	0.0315627	0.0284615	0.0254763	0.0253688	0.0249301	0.0244931
	Q. saponaria #1	85	0	0	0.505882	0.564706	0.647059	0.658824	0.717647	0.717647	0.717647
	Q. saponaria #2	118	0	0	0.601695	0.618644	0.70339	0.737288	0.754237	0.754237	0.762712
	Q. saponaria #3	97	0	0	0.453608	0.505155	0.556701	0.56701	0.57732	0.57732	0.57732
	Mean	100	0	0	0.520395	0.562835	0.635717	0.654374	0.683068	0.683068	0.685893
	Standard Error	9.64365	0	0	0.0433604	0.0327749	0.0427235	0.0492053	0.0539189	0.0539189	0.0558236

## Sheet: Hoja2
Day		0	2	5	6	7	8	9	13	15	19	20	22	25.8136
C. spinosa		0	0	0.171079	0.226063	0.324657	0.369691	0.385777	0.448355	0.448355	0.479951	0.479951	0.484926	0.499917
SE		0	0	0.0580113	0.0579706	0.0446058	0.0409314	0.0502916	0.0465021	0.0465021	0.0291799	0.0291799	0.025334
Extrapolation	0	25.8136	25.8136
TG50	0.5	0.5	0
	0	2	5	6	7	8	9	13	15	19	20	22
V. caven	0	0.200442	0.665737	0.693059	0.698523	0.705616	0.71108	0.716545	0.722009	0.741658	0.741658	0.741658
SE	0	0.0334277	0.0188009	0.0104949	0.0143111	0.0167531	0.0112939	0.0146056	0.00949043	0.0186862	0.0186862	0.0186862
Interpolation	0	3.93141	3.93141
TG50	0.5	0.5	0
	0	2	5	6	8	9	13	15	19
P. chilensis	0	0.580538	0.615264	0.625444	0.632468	0.639493	0.652989	0.663486	0.673982
SE	0	0.026262	0.0256051	0.0315627	0.0284615	0.0254763	0.0253688	0.0249301	0.0244931
Interpolation	0	1.72254	1.72254
TG50	0.5	0.5	0
		0	2	5	6	8	9	13	15	19
Q. saponaria		0	0	0.520395	0.562835	0.635717	0.654374	0.683068	0.683068	0.685893
SE		0	0	0.0433604	0.0327749	0.0427235	0.0492053	0.0539189	0.0539189	0.0558236
Interpolation	0	4.88242	4.88242
TG50	0.5	0.5	0
